# Supplementary material for: Integrated Microbiome and Serum Metabolome Analysis Reveals Molecular Regulatory Mechanisms of the Average Daily Weight Gain of Yorkshire Pigs
Source: Animals (Basel). 2024 Jan 16;14(2):278. doi: 10.3390/ani14020278 (PMC10812420; doi:10.3390/ani14020278)
Supplement: Supplementary file 1 [file animals-14-00278-s001.zip]

Archive with 3 entries (3 files):
- Supplymentary Table S1.xlsx
- Supplymentary Table S2.xlsx
- Supplymentary Table S3.xlsx
