# Supplementary material for: Integrated Microbiome and Serum Metabolome Analysis Reveals Molecular Regulatory Mechanisms of the Average Daily Weight Gain of Yorkshire Pigs
Source: Animals (Basel). 2024 Jan 16;14(2):278. doi: 10.3390/ani14020278 (PMC10812420; doi:10.3390/ani14020278)
Supplement: Supplementary file 1 [file animals-14-00278-s001.zip › Supplymentary Table S1.xlsx]

## Sheet: Sheet1
Supplementary Table S1: The ADG performance analysis between LADG and HADG
Group	Sample ID	Sex	ADG：g/per d	Mean±SD
LADG	Y115	Male	740.43	767.44±12.55
	Y135	Male	754.15
	Y38	Male	757.25
	Y345	Male	760.29
	Y236	Male	764.28
	Y289	Male	769.82
	Y284	Male	771.43
	Y175	Male	772.46
	Y355	Male	778.12
	Y321	Male	779.25
	Y173	Male	780.81
	Y42	Male	780.99
HADG	Y128	Male	948.9	993.10±36.05
	Y256	Male	949.02
	Y166	Male	951.86
	Y238	Male	954.59
	Y161	Male	959.56
	Y258	Male	976.29
	Y183	Male	985.22
	Y160	Male	988.84
	Y43	Male	1000.57
	Y169	Male	1011.71
	Y163	Male	1018.92
	Y155	Male	1024.14
	Y241	Male	1027.9
	Y11	Male	1046.34
	Y168	Male	1052.63
ADG:The Average daily weight gain
