# Supplementary material for: Integrated Microbiome and Serum Metabolome Analysis Reveals Molecular Regulatory Mechanisms of the Average Daily Weight Gain of Yorkshire Pigs
Source: Animals (Basel). 2024 Jan 16;14(2):278. doi: 10.3390/ani14020278 (PMC10812420; doi:10.3390/ani14020278)
Supplement: Supplementary file 1 [file animals-14-00278-s001.zip › Supplymentary Table S2.xlsx]

## Sheet: Sheet1
Supplymentary Table S2：Information of 18 differential metabolites in negative ion mode between LADG and HADG.
Name	Formula	Mass (g/mol)	VIP	Fold_Change	HMDB
Carvedilol	C24H26N2O4	406.19	2.68	1.54	HMDB0015267
3-[2-Methyl-5-(piperidine-1-sulfonyl)furan-3-yl]-1-phenylurea	C17H21N3O4S	363.13	2.66	1.77	-
Phenylalanine	C9H11NO2	165.08	2.72	1.72	HMDB0000159
3,4-Dihydroxyphenylacetaldehyde	C8H8O3	152.05	2.39	2.66	HMDB0003791
Glutamine	C5H10N2O3	146.07	2.4	0.67	HMDB0000641
Arachidonic acid	C20H32O2	304.24	2.59	3.12	HMDB0001043
Retinoyl beta-glucuronide	C26H36O8	476.24	2.21	0.64	HMDB0003141
Allocholic acid	C24H40O5	408.29	1.74	2.19	HMDB0000505
1,6-Digalloyl-beta-D-glucopyranose	C20H20O14	484.09	2.19	0.49	HMDB0039179
N-Isovaleroylglycine	C7H13NO3	159.09	2.37	1.72	HMDB0000678
Pseudouridine	C9H12N2O6	244.07	2.49	1.33	HMDB0000767
Prednisone acetate	C23H28O6	400.19	3.26	2.54	-
Joro spider toxin	C27H47N7O6	565.36	2.43	1.68	-
Myxol	C40H56O3	584.42	2.53	0.4	-
His-Asn-Phe-Lys	C25H36N8O6	544.28	1.7	1.58	-
Etiocholanolone glucuronide	C25H38O8	466.26	2.57	0.48	HMDB0004484
7-Hydroxymethotrexate	C20H22N8O6	470.17	3.15	2.07	HMDB0061104
3-Palmitoyl-sn-glycerol	C19H38O4	330.28	1.78	1.58	HMDB0245964
