# Supplementary material for: Integrated Microbiome and Serum Metabolome Analysis Reveals Molecular Regulatory Mechanisms of the Average Daily Weight Gain of Yorkshire Pigs
Source: Animals (Basel). 2024 Jan 16;14(2):278. doi: 10.3390/ani14020278 (PMC10812420; doi:10.3390/ani14020278)
Supplement: Supplementary file 1 [file animals-14-00278-s001.zip › Supplymentary Table S3.xlsx]

## Sheet: Table S2
Supplymentary Table S3：Information of 52 differential metabolites in positive ion mode between LADG and HADG.
Name	Formula	Mass (g/mol)	VIP	Fold_Change	HMDB
Penitrem E	C37H45NO6	599.32	1.85	1.33	-
2-Aminohexadecanoic acid	C16H33NO2	271.25	2.06	1.32	-
Sphinganine	C18H39NO2	301.3	2.85	0.64	HMDB0000269
1-Methyl-6-oxo-1,6-dihydropyridine-3-carboxamide	C7H8N2O2	152.06	2.28	1.87	HMDB0004193
3-(2-Methylpropyl)-3a,4,5,6-tetrahydro-2-benzofuran-1(3h)-one	C12H18O2	194.13	1.37	1.81	HMDB0034450
Ipratropium	C20H30NO3+	332.22	1.92	2.73	HMDB0014476
2-Hydroxybutyric acid	C4H8O3	104.05	2.11	1.32	HMDB0000008
Methyltestosterone	C20H30O2	302.22	2.77	2.06	HMDB0015655
3-Isobutylhexahydropyrrolo[1,2-a]pyrazine-1,4-dione	C11H18N2O2	210.14	2.21	1.6	HMDB0034276
3-Methylcyclopentadecanone	C16H30O	238.23	2.86	2.17	HMDB0034181
L-Carnitine	C7H15NO3	161.11	2.3	1.68	HMDB0000062
Pentyl hexanoate	C11H22O2	186.16	2.67	0.63	HMDB0036229
Camylofin	C19H32N2O2	320.25	2.7	2.05	-
Androsterone	C19H30O2	290.22	2.57	0.68	HMDB0000031
19-Hydroxyandrost-4-ene-3,17-dione	C19H26O3	302.19	3.07	5.36	HMDB0003955
Selexipag	C26H32N4O4S	496.21	1.99	2.03	-
Campesterol	C28H48O	400.37	2.27	0.68	HMDB0002869
Proline betaine	C7H13NO2	143.09	2.27	1.33	HMDB0004827
C16-0(Palmitoyl)ceramide	C34H67NO3	537.51	1.29	0.57	HMDB0000790
2-Phospho-D-Glyceric Acid	C3H7O7P	185.99	2.35	1.36	HMDB0003391
Stearoylcarnitine	C25H49NO4	427.37	1.92	2.42	HMDB0000848
L-Octanoylcarnitine	C15H29NO4	287.21	2.53	1.46	HMDB0000791
Benzyl glycinate	C9H11NO2	165.08	2.31	1.49	HMDB0059934
Heneicosanoic acid	C21H42O2	326.32	1.93	1.33	HMDB0002345
N2,N2-Dimethylguanosine	C12H17N5O5	311.12	1.59	1.31	HMDB0004824
Pro-Tyr	C14H18N2O4	278.13	2.58	1.81	HMDB0029029
2'-Hydroxyformononetin	C16H12O5	284.07	2.08	1.65	HMDB0031720
5'-Deoxy-5'-methylthioinosine	C11H14N4O4S	298.07	2.74	1.33	-
Gestrinone	C21H24O2	308.18	1.77	0.68	HMDB0002720
Desthiobiotin	C10H18N2O3	214.13	1.99	1.93	HMDB0003581
N-hexanoylsphingosine	C24H47NO3	397.36	2.37	1.44	-
Oleic acid	C18H34O2	282.26	2.58	2.91	HMDB0000207
4-Nitrophenol	C6H5NO3	139.03	2.32	1.64	HMDB0001232
Val-Ala-His-Glu	C19H30N6O7	454.22	1.91	2.33	-
Thr-Trp-Met	C20H28N4O5S1	436.18	2.05	1.32	-
Thr-Lys-Met-Val-Glu	C25H46N6O9S	606.3	1.02	1.44	-
Pro-Ile	C11H20N2O3	228.15	2.06	1.75	-
Nialamide	C16H18N4O2	298.14	1.34	1.72	HMDB0255576
N-linoleoylglycine	C20H35NO3	337.26	2.87	2.2	-
N-hydroxyl-tryptamine	C10H12N2O	176.1	1.6	1.78	HMDB0255154
N-Nitrosomethylamine	CH4N2O	60.03	1.79	1.45	HMDB0062508
Leu-Val-Phe-Ala-Ile	C29H47N5O6	561.35	2.26	1.39	-
Leu-Ser-Ser	C12H23N3O6	305.16	2.55	2.5	-
Formetanate	C11H15N3O2	221.12	2.72	2.12	HMDB0252444
D-Kynurenine	C10H12N2O3	208.08	1.85	1.44	HMDB0250769
Cys-His-Lys	C15H26N6O4S1	386.17	1.98	1.98	-
Arg-Val-Ile-Trp-Gly	C30H47N9O6	629.36	1.92	1.55	-
Arachidonoyl Ethanolamide-d8	C22H29D8NO2	355.33	2.72	0.68	-
5-Hydroxyconiferyl alcohol	C10H12O4	196.07	1.93	1.69	HMDB0060398
5,6-dihydrothymine	C5H8N2O2	128.06	1.84	1.45	HMDB0304210
4-Guanidinobutyrate	C5H11N3O2	145.09	2.79	1.56	-
3-Ketosphingosine	C18H35NO2	297.27	2.58	1.97	-
